# Supplementary material for: Whole-Genome Shotgun Sequencing from Chicken Clinical Tracheal Samples for Bacterial and Novel Bacteriophage Identification
Source: Vet Sci. 2025 Feb 12;12(2):162. doi: 10.3390/vetsci12020162 (PMC11861695; doi:10.3390/vetsci12020162)
Supplement: Supplementary file 1 [file vetsci-12-00162-s001.zip]

Archive with 1 entries (1 files):
- vetsci-3438182-supplementary.pdf
